# Supplementary material for: Pathogenic Variant Frequencies in Hereditary Haemorrhagic Telangiectasia Support Clinical Evidence of Protection from Myocardial Infarction
Source: J Clin Med. 2023 Dec 31;13(1):250. doi: 10.3390/jcm13010250 (PMC10779873; doi:10.3390/jcm13010250)
Supplement: Supplementary file 1 [file jcm-13-00250-s001.zip]

Archive with 1 entries (1 files):
- jcm-2748090-supplementary.pdf
